# Supplementary material for: Analysing Tumour Growth Delay Data from Animal Irradiation Experiments with Deviations from the Prescribed Dose
Source: Cancers (Basel). 2019 Aug 31;11(9):1281. doi: 10.3390/cancers11091281 (PMC6769440; doi:10.3390/cancers11091281)
Supplement: Supplementary file 1 [file cancers-11-01281-s001.zip]

Archive with 1 entries (1 files):
- cancers-548789-supplementary.xlsx
