# Supplementary material for: Analysing Tumour Growth Delay Data from Animal Irradiation Experiments with Deviations from the Prescribed Dose
Source: Cancers (Basel). 2019 Aug 31;11(9):1281. doi: 10.3390/cancers11091281 (PMC6769440; doi:10.3390/cancers11091281)
Supplement: Supplementary file 1 [file cancers-11-01281-s001.zip › cancers-548789-supplementary.xlsx]

## Sheet: Table 1_Laser
List of animals, treatment doses and time spans that were required to reach the 3fold (tV3), 5fold (tV5), 7fold (tV7) and 10fold (tV10) relative
tumor volume after treatment with laser driven electrons [Oppelt et al. , Radiation and Environmental Biophysics 2015]
From the electron irradiated animals those that were included into the previous analysis of Oppelt et al [12] are marked in green; the excluded ones in orange.
For the present study all animals were included into the analyses and the control (light blue) and mock (darker blue) treated animals were summarized as control group.
Animal Number	Dose /Gy	tV3 / days	tV5 / days	tV7 / days	tV10 / days
24E9	1.89193	5.5	9.7	11.3	12.3
2E9	1.94782	5.3	8.1	10.7	14.3
40E8	1.9771	4	7.3	8.9	11.5
43E9	2.01302	12	19	21	23.8
57E9	2.07956	6.4	7.9	11.2	13.3
37E9	2.23325	5	7.3	9.7	12
31E9	2.39492	6.7	9.5	13.5	14.6
113E7	2.47621	18.3	20.1	22	23.9
39E8	2.69205	7.8	11.7	13.2	15.1
38E7	2.77828	5.9	12	15.7	17.9
51E9	2.78363	29	30.5	33.5	36.3
5E8	2.80517	7	8.5	10.1	13
90E7	2.80822	10	15.5	16.9	18
109E8	2.81124	11.6	14	15.7	17.75
46E7	2.81632	8.5	13.3	15.7	17.4
36E8	2.81848	9.8	12.25	14.8	18.5
57E8	2.88349	18	19.3	21.5	25.2
44E9	2.8858	4.8	12.7	14.2	15.8
102E7	2.89123	19.5	21.3	22.2	23.4
20E7	2.89715	6.2	11.5	13.8	17.2
37E8	2.91501	7.5	12.8	13.9	16.1
15E7	2.95314	6.7	9	10.2	12
62E8	2.95458	5.3	10.6	14.25	15.5
101E8	2.96636	12.25	15.5	16.8	18.8
35E8	3.08133	10.15	16.3	17.4	21.7
55E9	3.63509	7.1	10	11.6	12.9
28E9	4.25983	26	29.3	32.5	34.7
52E9	4.26848	12.5	18.1	19.8	21.1
114E7	4.31106	5.25	8.25	10	11.75
14E9	4.415	7.1	9.5	11.6	13.1
15E9	4.41752	8.7	12.7	14.8	16.2
36E9	4.84067	10.5	16.1	17.4	19.3
119E7	5.06491	12.2	14.9	20.3	21.7
86E7	5.07907	16.6	18.6	19.5	-
8E8	5.34375	17.7	20.3	24.7	27.7
102E8	5.40097	14	16.7	18.6	21.75
68E7	5.41831	13.5	16.8	17.75	19.75
100E8	5.5314	35.5	39.4	40.8	46
81E7	5.72038	19.6	24.5	26.2	28.3
2E7	5.74386	17.5	20.7	24.1	25.9
22E9	5.90962	17.8	21	27.2	29.2
12E7	5.92698	16	19.1	20.8	25.8
106E8	5.95315	10	13.2	13.7	17.6
66E8	6.23034	14.2	15.8	17.2	21.5
26E9	6.3403	16.2	16.8	17.8	19.8
62E7	6.70879	19.5	21.5	23.5	26.6
112E7	7.89586	19.5	24	26.5	29.5
3E7	0	4	5.8	9	13
14E7	0	7	9	12.7	16.75
33E7	0	2.2	3.9	6.4	7.7
42E7	0	6.2	10.7	12.7	14.1
47E7	0	7.7	10.3	11.8	13.4
69E7	0	9.2	12.8	16.25	17.75
82E7	0	3.25	5	6.3	9
118E7	0	7.5	10.5	11.9	12.6
4E8prox	0	7	9.5	12.1	13.2
4E8dist	0	6.1	9.7	11.3	12.8
6E8	0	5.4	7.5	8.7	12.1
14E8	0	6.2	9.1	10	11.3
24E8	0	7.5	9.5	10.6	12
25E8	0	2	6.6	8.7	9.8
41E8	0	6.2	9.1	12.6	14.7
48E8	0	4.2	6.5	7.7	9.1
70E8	0	1.5	4.4	5.2	5.7
86E8	0	4.2	5.3	6.4	7.4
90E8	0	4.6	6.2	7.6	9.3
93E8prox	0	5.8	7.6	9.6	12
93E8dist	0	4.5	6.2	7.6	9.3
111E8	0	4.5	7.2	8.5	10
115E8	0	2.25	3.6	4.4	4.6
117E9	0	4.1	6	11.2	12.25
9E9	0	3.5	7.5	8.8	-
35E7	0	5.9	6.9	7.9	10.6
43E7	0	6	10.7	12.1	14
73E7	0	7	9.4	11.3	11.9
85E7	0	4.35	6.6	8.4	10.8
1E8	0	10	12	12.7	14
2E8	0	2.8	7	8.75	10.8
38E8	0	4.4	6.3	7.3	7.9
42E8	0	4.75	5.6	6.6	9.7
46E8	0	5.6	8	9.2	10.9
94E8	0	5.25	7.8	9.1	10.2
4E9	0	14.1	15.8	19.1	21.8
19E9	0	5.8	8.4	10.6	12
20E9	0	4.1	5.7	7.2	10.6
40E9	0	5	6.5	7.3	8.8
41E9	0	5.4	9.3	10.7	12.7
46E9	0	7.2	8.8	9.8	11.5

## Sheet: Table 2_Linac
List of animals, treatment doses and time spans that were required to reach the 3fold (tV3), 5fold (tV5), 7fold (tV7) and 10fold (tV10)
relative tumor volume after treatment with Linac electrons [Oppelt et al. , Radiation and Environmental Biophysics 2015]
Like for the previous analysis all animals, treated with Linac electrons were included in the analysis.
Again the control (light blue) and mock (darker blue) treated animals were summarized as control group.
Animal Number	Dose /Gy	tV3 / days	tV5 / days	tV7 / days	tV10 / days
8E10	3	11.8	15.2	15.7	16.4
15E10	3	3.5	5.4	9.8	11.8
16E10	3	7.8	9.7	12.5	13.7
31E10	3	1.8	9	11.8	13.3
52E10	3	9.5	14.5	16.8	19.1
71E10	3	7	12.1	13.3	16.8
11E10	3	8.2	11	12.3	13.5
36E11	3	4.6	10.1	11.9	13.9
59E11	3	7.7	13.1	14.3	16.8
20E11	3	6	7.1	8.58	11.8
25E12	3	9.1	10.2	11.4	13.5
51E12	3	8.7	14.2	18.6	20.9
52E12	3	16.6	19.5	23.4	29
10E10	6	16.4	19.8	21.2	23.5
25E10	6	19.5	20.7	22.3	24.7
32E10	6	3.8	11.3	12.3	13.75
40E10	6	12.1	14.1	17.2	19.9
67E10	6	13.8	17.2	21.7	24.5
39E10	6	17.7	22.6	24.2	26.8
14E10	6	7	7.9	8.8	10.9
18E11	6	9.7	12.4	16	19
24E11	6	16.3	27.9	28.9	33.7
32E12	6	16.2	19.4	23	28.2
37E12	6	21.7	24.7	31.5	33.8
39E12	6	20.4	22.7	24.7	26.9
59E12	6	14	17.2	18.8	23.9
74E12	6	15.9	21.4	23.1	26
2E10	0	8.6	11	12.4	13.8
19E10	0	5.7	8.9	10.5	12.25
20E10	0	3.2	4.6	5.5	7
57E10	0	7	8.1	10.4	12.8
1E11	0	3	14.7	15.6	19.7
8E11	0	4.4	7.5	8.6	10.4
52E11	0	5.9	7.5	8.5	10.4
77E11	0	7.6	9.7	12.5	18
7E12	0	5.1	5.7	6.3	7.2
12E12	0	5.2	7.1	8.4	9.9
13E12	0	7	5.1	9.6	10.3
19E12	0	3.4	7.5	8.3	9.7
14E10	0	3.5	7	8.7	10
230E10	0	5.9	13.1	15.7	16.8
58E10	0	5.4	7.1	10.3	11.7
32E11	0	6	8	8.5	9.4
54E11	0	6.6	8.3	8.9	9.9
22E12	0	7.7	9.3	10.3	12.2
28E12	0	5.6	6.8	7.6	8.6
66E12	0	6.7	10.1	11.3	14.83
